# Supplementary material for: Effect of Paper-Bagging on Apple Skin Patterning Associated with MdMYB10 Promoter Methylation
Source: Int J Mol Sci. 2022 Mar 19;23(6):3319. doi: 10.3390/ijms23063319 (PMC8948882; doi:10.3390/ijms23063319)
Supplement: Supplementary file 1 [file ijms-23-03319-s001.zip]

Archive with 1 entries (1 files):
- ijms-1637583-supplementary.pdf
